# Supplementary material for: An Individual-Based Model of Zebrafish Population Dynamics Accounting for Energy Dynamics
Source: PLoS One. 2015 May 4;10(5):e0125841. doi: 10.1371/journal.pone.0125841 (PMC4418570; doi:10.1371/journal.pone.0125841)
Supplement: S2 File — (ZIP) [file pone.0125841.s002.zip]

Archive with 1 entries (1 files):
- S7_File.nlogo
